# Supplementary material for: Synthesis and PET Imaging Biodistribution Studies of Radiolabeled Iododiflunisal, a Transthyretin Tetramer Stabilizer, Candidate Drug for Alzheimer’s Disease
Source: Molecules. 2024 Jan 18;29(2):488. doi: 10.3390/molecules29020488 (PMC10818730; doi:10.3390/molecules29020488)
Supplement: Supplementary file 1 [file molecules-29-00488-s001.zip]

Archive with 1 entries (1 files):
- molecules-2767398-supplementary.pdf
